# Supplementary material for: Soldier Caste-Specific Protein 1 Is Involved in Soldier Differentiation in Termite Reticulitermes aculabialis
Source: Insects. 2022 May 26;13(6):502. doi: 10.3390/insects13060502 (PMC9224846; doi:10.3390/insects13060502)
Supplement: Supplementary file 1 [file insects-13-00502-s001.zip]

Archive with 1 entries (1 files):
- insects-1736552-supplementary.pdf
